# Supplementary material for: Galium shinasii (Rubiaceae): a new species of Galium L. from Eastern Turkey
Source: PhytoKeys. 2016 Nov 29;(75):19–29. doi: 10.3897/phytokeys.75.10244 (PMC5234535; doi:10.3897/phytokeys.75.10244)
Supplement: XML Treatment for Galium shinasii [file phytokeys.75.10244-treatment1.xml]

<!DOCTYPE tp:taxon-treatment
  PUBLIC "-//TaxonX//DTD Taxonomic Treatment Publishing DTD v0 20100105//EN" "tax-treatment-NSO.dtd">
<tp:taxon-treatment xmlns:tp="http://www.plazi.org/taxpub"><tp:treatment-meta><kwd-group><label>Taxon classification</label><kwd><named-content content-type="kingdom">Plantae</named-content></kwd><kwd><named-content content-type="order">Gentianales</named-content></kwd><kwd><named-content content-type="family">Rubiaceae</named-content></kwd></kwd-group><mixed-citation publication-type="journal"><person-group><name><surname>Şık</surname><given-names>Levent</given-names></name><name><surname>Yıldırım</surname><given-names>Hasan</given-names></name><name><surname>Pirhan</surname><given-names>Ademi Fahri</given-names></name><name><surname>Altıoğlu</surname><given-names>Yusuf</given-names></name><name><surname>Gemici</surname><given-names>Meliha</given-names></name></person-group><article-title><italic><tp:taxon-name><tp:taxon-name-part taxon-name-part-type="genus">Galium</tp:taxon-name-part> <tp:taxon-name-part taxon-name-part-type="species">shinasii</tp:taxon-name-part></tp:taxon-name></italic> (<tp:taxon-name><tp:taxon-name-part taxon-name-part-type="family">Rubiaceae</tp:taxon-name-part></tp:taxon-name>): a new species of <italic><tp:taxon-name><tp:taxon-name-part taxon-name-part-type="genus">Galium</tp:taxon-name-part></tp:taxon-name></italic> L. from Eastern Turkey</article-title><source>PhytoKeys</source><day>29</day><month>11</month><year>2016</year><volume>2016</volume><issue>75</issue><fpage>19</fpage><lpage>29</lpage><pub-id pub-id-type="doi">10.3897/phytokeys.75.10244</pub-id></mixed-citation></tp:treatment-meta><tp:nomenclature><tp:taxon-name>
            <tp:taxon-name-part taxon-name-part-type="genus">Galium</tp:taxon-name-part>
            <tp:taxon-name-part taxon-name-part-type="species">shinasii</tp:taxon-name-part>
            <object-id xmlns:xlink="http://www.w3.org/1999/xlink" content-type="ipni" xlink:type="simple">urn:lsid:ipni.org:names:77158796-1</object-id>
          </tp:taxon-name><tp:taxon-authority>Yıldırım</tp:taxon-authority><tp:taxon-status xmlns:xlink="http://www.w3.org/1999/xlink" xlink:type="simple">sp. nov.</tp:taxon-status><xref ref-type="fig" rid="F1">Figure 1</xref><xref ref-type="fig" rid="F2">, 2</xref><xref ref-type="fig" rid="F3">, 3</xref></tp:nomenclature><tp:treatment-sec sec-type="material" id="SECID0E2LAC"><title>Type.</title><p>Turkey: B7 Malatya: Akçadağ district, Levent Canyon, on marlstone rocky cliffs 1390 m, 26.06.2011, <italic>H.Yıldırım 2128</italic> (holotype: EGE42431!, isotypes: EGE42432!, <named-content xmlns:xlink="http://www.w3.org/1999/xlink" content-type="dwc:institutional_code" xlink:type="simple">NGBB</named-content>!, <named-content xmlns:xlink="http://www.w3.org/1999/xlink" content-type="dwc:institutional_code" xlink:type="simple">ANK</named-content>!).</p></tp:treatment-sec><tp:treatment-sec sec-type="Paratype" id="SECID0ELMAC"><title>Paratype.</title><p>Turkey: Malatya: Akçadağ district, Levent Canyon, on marlstone rocky cliffs 1390 m, 29.06.2015, H.Yıldırım 3358 (<named-content xmlns:xlink="http://www.w3.org/1999/xlink" content-type="dwc:institutional_code" xlink:type="simple">EGE</named-content>!) (Figure <xref ref-type="fig" rid="F2">2A</xref>); loc., ibid., 11.09.2015, H.Yıldırım 3713(<named-content xmlns:xlink="http://www.w3.org/1999/xlink" content-type="dwc:institutional_code" xlink:type="simple">EGE</named-content>!); Doğanşehir, Eskiköy, Meletbaşı mezrası karşısı kalker kayalıklar, 1630–1800 m., 12.07.2014, H.Yıldırım 3033 (<named-content xmlns:xlink="http://www.w3.org/1999/xlink" content-type="dwc:institutional_code" xlink:type="simple">EGE</named-content>!) (Figure <xref ref-type="fig" rid="F2">2B</xref>). Erzincan: Sivas-Refahiye yolu, Refahiye’ye 1–2 km kala, kalker kaya üzeri, 1528 m, 09.09.2015, H.Yıldırım 3694 (<named-content xmlns:xlink="http://www.w3.org/1999/xlink" content-type="dwc:institutional_code" xlink:type="simple">EGE</named-content>!) (Figure <xref ref-type="fig" rid="F2">2C</xref>).</p></tp:treatment-sec><tp:treatment-sec sec-type="diagnosis" id="SECID0ENNAC"><title>Diagnosis.</title><p><italic><tp:taxon-name><tp:taxon-name-part taxon-name-part-type="genus">Galium</tp:taxon-name-part> <tp:taxon-name-part taxon-name-part-type="species">shinasii</tp:taxon-name-part></tp:taxon-name></italic> is related to <italic><tp:taxon-name><tp:taxon-name-part taxon-name-part-type="genus">Galium</tp:taxon-name-part> <tp:taxon-name-part taxon-name-part-type="species">cornigerum</tp:taxon-name-part></tp:taxon-name></italic>, <italic><tp:taxon-name><tp:taxon-name-part taxon-name-part-type="genus">Galium</tp:taxon-name-part> <tp:taxon-name-part taxon-name-part-type="species">lasiocarpum</tp:taxon-name-part></tp:taxon-name></italic> and <italic><tp:taxon-name><tp:taxon-name-part taxon-name-part-type="genus">Galium</tp:taxon-name-part> <tp:taxon-name-part taxon-name-part-type="species">sorgereae</tp:taxon-name-part></tp:taxon-name></italic> but it differs from them in having very reduced flowers (not flowers relatively larger), 1.2–1.8 mm corolla diam (not 2–5 mm); yellowish-green to reddish-green and 0,5–1 mm long tepals (not white or pink and not at least 2 mm); dorsal and ventral surface of with densely transparent tubercles and lateral surface 0.2–0.4 mm spreading to patent hairy fruits (not tubercles absent and fruits wholly villous, hirsute or subtomentose).</p></tp:treatment-sec><tp:treatment-sec sec-type="description" id="SECID0E2OAC"><title>Description.</title><p>Dwarf, caespitose perennial plant with many headed rootstock, suffruticose at base. Stem 1.5–6 cm long, fragile, prostrate-ascending to erect, many branched at base, glabrous to slightly puberulent, sometimes slightly winged on nerves, upper internodes elongate to 5 mm. Leaves in whorls of mostly 4, rarely 6, linear-lanceolate to narrow elliptic, 2–8 × 0.6–1.3 mm, 1 veined, glabrous to slightly puberulent, revolute at margin. Inflorescense dicashium, mostly terminal and also axillary, 8 to 75 flowered per stem; bracteoles absent. Pedicel glabrous, 1.5–2.5 mm in flowers, 2–5 mm in fruit. Calyx absent. Corolla 4 merious, yellowish-green to reddish-green, 1.2–1.8 mm diam; usually conical or campanulate, rarely infundibular; tube very reduced; lobes 0.5–1 × 0.4–0.7 mm, glabrous, triangular to lanceolate, mucronate at apex and apex incurved on petal inner surface. Stamen 0.4-0.6 mm long; anther yellow. Ovary 0.4–0.5 mm diam, dorsal and ventral surface of with densely transparent tubercles, lateral surface 0.2–0.4 mm spreading to patent hairy. Fruit depressed subglobose in fleshy, 0.5–0.75 mm, dorsal and ventral surface of with densely transparent tubercles, lateral surface 0.2–0.4 mm spreading to patent hairy.</p><fig id="F1" position="float" orientation="portrait"><label>Figure 1.</label><caption><p>
          <italic><tp:taxon-name><tp:taxon-name-part taxon-name-part-type="genus">Galium</tp:taxon-name-part> <tp:taxon-name-part taxon-name-part-type="species">shinasii</tp:taxon-name-part></tp:taxon-name></italic>: <bold>A</bold> habit <bold>B</bold> flower <bold>C</bold> fruit <bold>D</bold> leaves.</p></caption><graphic xmlns:xlink="http://www.w3.org/1999/xlink" xlink:href="phytokeys-075-019-g001.jpg" position="float" orientation="portrait" xlink:type="simple" id="oo_112892.jpg"/></fig><fig id="F2" position="float" orientation="portrait"><label>Figure 2.</label><caption><p>
          <italic><tp:taxon-name><tp:taxon-name-part taxon-name-part-type="genus">Galium</tp:taxon-name-part> <tp:taxon-name-part taxon-name-part-type="species">shinasii</tp:taxon-name-part></tp:taxon-name></italic> habits: <bold>A–B</bold> from type locality, Levent Canyon, Malatya (H.Yıldırım 3358) <bold>C–D</bold> from Refahiye, Erzincan (H.Yıldırım 3694) <bold>E–F</bold> from Doğanşehir, Malatya (H.Yıldırım 3033).</p></caption><graphic xmlns:xlink="http://www.w3.org/1999/xlink" xlink:href="phytokeys-075-019-g002.jpg" position="float" orientation="portrait" xlink:type="simple" id="oo_112893.jpg"/></fig><fig id="F3" position="float" orientation="portrait"><label>Figure 3.</label><caption><p>
          <italic><tp:taxon-name><tp:taxon-name-part taxon-name-part-type="genus">Galium</tp:taxon-name-part> <tp:taxon-name-part taxon-name-part-type="species">shinasii</tp:taxon-name-part></tp:taxon-name></italic>: <bold>A–C</bold> flowers <bold>D–E</bold> fruits <bold>F</bold> fruit tubercles <bold>G–J</bold> pollen grains <bold>K–M</bold> detail of pollen garin surface.</p></caption><graphic xmlns:xlink="http://www.w3.org/1999/xlink" xlink:href="phytokeys-075-019-g003.jpg" position="float" orientation="portrait" xlink:type="simple" id="oo_112894.jpg"/></fig></tp:treatment-sec><tp:treatment-sec sec-type="etymology" id="SECID0E5BAE"><title>Etymology.</title><p>This species is named in honour of retired Prof. Dr. Şinasi Yıldırımlı (Biology Dep. <named-content xmlns:xlink="http://www.w3.org/1999/xlink" xlink:type="simple" content-type="institution" xlink:href="http://grbio.org/institution/hacettepe-university" id="NCID0EECAE">Hacettepe University</named-content>, Turkey), who is an expert in Plant systematics and taxonomy. He described more than 100 new plant species for science in Turkey. The Turkish name of this species is given as “Levent İplikçiği”, according to the guidelines of <xref ref-type="bibr" rid="B11">Menemen et al. (2013)</xref>.</p><!--PageBreak--></tp:treatment-sec><tp:treatment-sec sec-type="material" id="SECID0ETCAE"><title>Additional specimens examined.</title><p>-<italic><tp:taxon-name><tp:taxon-name-part taxon-name-part-type="genus">Galium</tp:taxon-name-part> <tp:taxon-name-part taxon-name-part-type="species">cornigerum</tp:taxon-name-part></tp:taxon-name></italic>: –Turkey: Malatya: Levent Kanyonu inişi, kalker kayalıklar, 30.05.2012, H.Yıldırım 2386 (<named-content xmlns:xlink="http://www.w3.org/1999/xlink" content-type="dwc:institutional_code" xlink:type="simple">EGE</named-content>!); Darende, Engüzek yaylası, Akbabaçalı Dağı zirve, 2100 m, 30.05.2012. H.Yıldırım 2396 (<named-content xmlns:xlink="http://www.w3.org/1999/xlink" content-type="dwc:institutional_code" xlink:type="simple">EGE</named-content>!) (Figure <xref ref-type="fig" rid="F4">4D, E</xref>).</p><!--PageBreak--><p>-<tp:taxon-name><tp:taxon-name-part taxon-name-part-type="genus">Galium</tp:taxon-name-part> <tp:taxon-name-part taxon-name-part-type="species">incanum</tp:taxon-name-part> <tp:taxon-name-part taxon-name-part-type="infraspecific-rank">subsp.</tp:taxon-name-part> <tp:taxon-name-part taxon-name-part-type="subspecies">pseudocornigerum</tp:taxon-name-part></tp:taxon-name>: –Turkey: Sivas: Gürün-Pınarbaşı arası, Pınarbaşı’na 68 km kala, yol kenarı kayalık alan, 1662 m, 29.06.2016, H.Yıldırım 3948 (<named-content xmlns:xlink="http://www.w3.org/1999/xlink" content-type="dwc:institutional_code" xlink:type="simple">EGE</named-content>!) (Figure <xref ref-type="fig" rid="F4">4B, C</xref>).</p><p>-<italic><tp:taxon-name><tp:taxon-name-part taxon-name-part-type="genus">Galium</tp:taxon-name-part> <tp:taxon-name-part taxon-name-part-type="species">lasiocarpum</tp:taxon-name-part></tp:taxon-name></italic>: –Turkey: Elazığ: in Cappadocia, Aucher 694 (holotype G!).</p><p>
            <italic><tp:taxon-name><tp:taxon-name-part taxon-name-part-type="genus">Galium</tp:taxon-name-part> <tp:taxon-name-part taxon-name-part-type="species">sorgerae</tp:taxon-name-part></tp:taxon-name></italic>: –Turkey: Isparta: Dedegöl Da., 2200 m, 1 vii 1965, Sorger 65-42- 70 (isotype <named-content xmlns:xlink="http://www.w3.org/1999/xlink" content-type="dwc:institutional_code" xlink:type="simple">WU</named-content>!).</p><fig id="F4" position="float" orientation="portrait"><label>Figure 4.</label><caption><p>
          <bold>A</bold> type locality of <italic><tp:taxon-name><tp:taxon-name-part taxon-name-part-type="genus">Galium</tp:taxon-name-part> <tp:taxon-name-part taxon-name-part-type="species">shinasii</tp:taxon-name-part></tp:taxon-name></italic>, Marlstone rocky cliffs in Levent Canyon <bold>B–C</bold> <tp:taxon-name><tp:taxon-name-part taxon-name-part-type="genus">Galium</tp:taxon-name-part> <tp:taxon-name-part taxon-name-part-type="species">incanum</tp:taxon-name-part> <tp:taxon-name-part taxon-name-part-type="infraspecific-rank">subsp.</tp:taxon-name-part> <tp:taxon-name-part taxon-name-part-type="subspecies">pseudocornigerum</tp:taxon-name-part></tp:taxon-name> <bold>D–F</bold> <italic><tp:taxon-name><tp:taxon-name-part taxon-name-part-type="genus">Galium</tp:taxon-name-part> <tp:taxon-name-part taxon-name-part-type="species">cornigerum</tp:taxon-name-part></tp:taxon-name></italic></p></caption><graphic xmlns:xlink="http://www.w3.org/1999/xlink" xlink:href="phytokeys-075-019-g004.jpg" position="float" orientation="portrait" xlink:type="simple" id="oo_112895.jpg"/></fig></tp:treatment-sec><tp:treatment-sec sec-type="distribution" id="SECID0EWGAE"><title>Distribution and ecology.</title><p>
            <italic><tp:taxon-name><tp:taxon-name-part taxon-name-part-type="genus">Galium</tp:taxon-name-part> <tp:taxon-name-part taxon-name-part-type="species">shinasii</tp:taxon-name-part></tp:taxon-name></italic> is a endemic for Eastern Anatolia. It’s known that is from Levent Canyon (Figure <xref ref-type="fig" rid="F5">5</xref>) in Akçadağ district, and Eskiköy in <!--PageBreak-->Doğanşehir district in Malatya province and near Refahiye district in Erzincan (Figure <xref ref-type="fig" rid="F5">5</xref>). It is an element belonging to the Irano-Turanian floristic region and colonizes only marlstone-calcareous cliffs, usually those with an eastern and south-eastern orientation, at an elevation of 1200–1800 m. It is an obligate chasmophyte.</p><fig id="F5" position="float" orientation="portrait"><label>Figure 5.</label><caption><p>Known distribution of: <italic><tp:taxon-name><tp:taxon-name-part taxon-name-part-type="genus">Galium</tp:taxon-name-part> <tp:taxon-name-part taxon-name-part-type="species">shinasii</tp:taxon-name-part></tp:taxon-name></italic> (<styled-content style="color:red;">✹</styled-content>), <italic><tp:taxon-name><tp:taxon-name-part taxon-name-part-type="genus">Galium</tp:taxon-name-part> <tp:taxon-name-part taxon-name-part-type="species">cornigerum</tp:taxon-name-part></tp:taxon-name></italic> (<styled-content style="color:red;">▲</styled-content>), <italic><tp:taxon-name><tp:taxon-name-part taxon-name-part-type="genus">Galium</tp:taxon-name-part> <tp:taxon-name-part taxon-name-part-type="species">sorgerae</tp:taxon-name-part></tp:taxon-name></italic> (<styled-content style="color:red;">●</styled-content>), <italic><tp:taxon-name><tp:taxon-name-part taxon-name-part-type="genus">Galium</tp:taxon-name-part> <tp:taxon-name-part taxon-name-part-type="species">lasiocarpum</tp:taxon-name-part></tp:taxon-name></italic> (<styled-content style="color:red;">■</styled-content>).</p></caption><graphic xmlns:xlink="http://www.w3.org/1999/xlink" xlink:href="phytokeys-075-019-g005.jpg" position="float" orientation="portrait" xlink:type="simple" id="oo_112896.jpg"/></fig></tp:treatment-sec><tp:treatment-sec sec-type="Suggested conservational status" id="SECID0ERJAE"><title>Suggested conservational status.</title><p>The new species found in 3 populations. Two populations have been discovered in Malatya province, the other has been discovered in Erzincan province. Although the distribution area of <italic><tp:taxon-name><tp:taxon-name-part taxon-name-part-type="genus">Galium</tp:taxon-name-part> <tp:taxon-name-part taxon-name-part-type="species">shinasii</tp:taxon-name-part></tp:taxon-name></italic> seems relatively wide, the populations of the area are very restricted. The total population area of <italic><tp:taxon-name><tp:taxon-name-part taxon-name-part-type="genus">Galium</tp:taxon-name-part> <tp:taxon-name-part taxon-name-part-type="species">shinasii</tp:taxon-name-part></tp:taxon-name></italic> was calculated as 0.2 km<sup>2</sup> and approximately 500 individuals were observed in total. Probably it has still several undiscovered populations. No anthropogenic or grazing effects were observed on the population. According to the present data, following the criteria laid out by the IUCN (2012), the plant is categorized as <abbrev xmlns:xlink="http://www.w3.org/1999/xlink" id="ABBRID0ENKAE" xlink:type="simple"><def><p>‘Vulnerable’ </p></def>(VU)</abbrev> D1 + 2, on account of its restricted distribution.</p></tp:treatment-sec><ref-list><ref id="B11"><mixed-citation xmlns:xlink="http://www.w3.org/1999/xlink" xlink:type="simple">
          <person-group><name name-style="western"><surname>Menemen</surname><given-names>Y</given-names></name><name name-style="western"><surname>Aytaç</surname><given-names>Z</given-names></name><name name-style="western"><surname>Kandemir</surname><given-names>A</given-names></name></person-group> (<year>2013</year>) <article-title>Türkçe Bilimsel Bitki Adları Yönergesi.</article-title> <source>Bağbahçe Bilim Dergisi</source> <volume>47</volume>: <fpage>28</fpage>–<lpage>31</lpage>.</mixed-citation></ref></ref-list></tp:taxon-treatment>
